# Supplementary material for: Lightweight, Low-Cost Co2SiO4@diatomite Core-Shell Composite Material for High-Efficiency Microwave Absorption
Source: Molecules. 2022 Feb 5;27(3):1055. doi: 10.3390/molecules27031055 (PMC8838198; doi:10.3390/molecules27031055)
Supplement: Supplementary file 1 [file molecules-27-01055-s001.zip]

Archive with 1 entries (1 files):
- molecules-1555859-supplementary.pdf
